# Supplementary material for: Molecular insights into substrate translocation in an elevator-type metal transporter
Source: Nat Commun. 2024 Nov 8;15:9665. doi: 10.1038/s41467-024-54048-w (PMC11549095; doi:10.1038/s41467-024-54048-w)
Supplement: Supplementary file 3 — Supplementary Data 1 [file 41467_2024_54048_MOESM3_ESM.xlsx]

## Sheet: oligos used for hZIP4 mutations
	Oligos used for mutagenesis in this work
		Forward: 5' to 3'	Reverse: 5' to 3'
	BbZIP
	A95C	caggatgcaatgctgggtttttgcgccgcaggtatgatgctggca	tgccagcatcatacctgcggcgcaaaaacccagcattgcatcctg
	A214C	caggatgttccggaaggcctgtgcgttgccctggcactgcgtgca	tgcacgcagtgccagggcaacgcacaggccttccggaacatcctg
	L200C	gatctgcgtattggtctgccgtgcaccagcgccattgcaattcag	ctgaattgcaatggcgctggtgcacggcagaccaatacgcagatc
	A203C	attggtctgccgctgaccagctgcattgcaattcaggatgttccg	cggaacatcctgaattgcaatgcagctggtcagcggcagaccaat
	H177A	tttgttctgaccattatcctggcgaatctgccggaaggtatggca	tgccataccttccggcagattcgccaggataatggtcagaacaaa
	E211A	attgcaattcaggatgttccggcgggcctggcagttgccctggca	tgccagggcaactgccaggcccgccggaacatcctgaattgcaat
	N178A	gttctgaccattatcctgcatgcgctgccggaaggtatggcaatt	aattgccataccttccggcagcgcatgcaggataatggtcagaac
	D208A	accagcgccattgcaattcaggcggttccggaaggcctggcagtt	aactgccaggccttccggaaccgcctgaattgcaatggcgctggt
	E240A	gccgttgcaagcggtctgatggcgccgctgggtgccctggttggt	accaaccagggcacccagcggcgccatcagaccgcttgcaacggc
	H149A/H151A	gggctggattatttcacaccggcggaagcggaacgtaccggtcatcagggt	accctgatgaccggtacgttccgcttccgccggtgtgaaataatccagccc
	A203C/D208A	attggtctgccgctgaccagctgcattgcaattcaggcggttccg	cggaaccgcctgaattgcaatgcagctggtcagcggcagaccaat
	hZIP4
	E417A	ctctacgccttcttcctgtttgcgaacctcttcaatctcctgctg	cagcaggagattgaagaggttcgcaaacaggaagaaggcgtagag
	5HA	cgggccctgcggcgcgagcagcgcgagcgcaggtggcgcgagcgcgggtgtgtccctgca	cgggccctgcggcgcgagcagcgcgagcgcaggtggcgcgagcgcgggtgtgtccctgca
	D604H	ttcctctacgtagcactctgccatatgctcccggcgatgttgaaa	tttcaacatcgccgggagcatatggcagagtgctacgtagaggaa
	D604E	ttcctctacgtagcactctgcgaaatgctcccggcgatgttgaaa	tttcaacatcgccgggagcatttcgcagagtgctacgtagaggaa
	D604A	ttcctctacgtagcactctgcgcgatgctcccggcgatgttgaaa	tttcaacatcgccgggagcatcgcgcagagtgctacgtagaggaa
	P607A	gtagcactctgcgacatgctcgcggcgatgttgaaagtacgggac	gtcccgtactttcaacatcgccgcgagcatgtcgcagagtgctac
