# Supplementary material for: Molecular insights into substrate translocation in an elevator-type metal transporter
Source: Nat Commun. 2024 Nov 8;15:9665. doi: 10.1038/s41467-024-54048-w (PMC11549095; doi:10.1038/s41467-024-54048-w)
Supplement: Supplementary file 7 — Source Data 1 [file 41467_2024_54048_MOESM7_ESM.xlsx]

## Sheet: Figure 2C
Cd/Protein molar ratio	WT	H149A/H151A
exp1	3.3	2
exp2	2.7	1.5

## Sheet: Figure 2F_E417A
WT	Zn (uM)	rep1	rep2	rep3
	0.25	-12.3	12.7	17.7
	1	42.7	40.7	46.7
	2	53	72	70
	5	103.7	103.7	94.7
	10	172	98	133
	15	127.7	121.7	112.7
E417A	Zn (uM)	rep1	rep2	rep3
	0.25	4.7	13.7	18.7
	1	41.7	71.7	35.7
	2	78	73	128
	5	102.7	101.7	146.7
	10	151	172	143
	15	169.7	157.7	172.7

## Sheet: Figure 2G_loop
WT	Zn (uM)	rep1	rep2	rep3
	0.25	26.7	18.7	18.7
	1	80.3	73.3	72.3
	5	120.7	108.7	125.7
	10	118.3	150.3	146.3
	20	158	179	150
	30	157.3	144.3	179.3
	50	195.7	200.7	223.7
5HA	Zn (uM)	rep1	rep2	rep3
	0.25	9.9	13.3	7.3
	1	33.3	26.6	18.9
	5	78.5	77.7	64.1
	10	123.2	140.1	140.1
	20	244.1	284.7	283.9
	30	321.5	388.4	384.2
	50	542.9	542.1	525.1

## Sheet: Figure 2H_D604A
WT	Zn (uM)	rep1	rep2	rep3
	0.25	5.7	15.7	3.7
	1	62.3	60.3	45.3
	2	82	75	77
	5	108	73	116
	10	145.3	126.3	116.3
	15	103.7	111.7	129.7
D604A	Zn (uM)	rep1	rep2	rep3
	0.25	-15.2	-7.8	12.4
	1	3.5	7.8	-0.7
	2	10.6	22.2	1.1
	5	-11.7	22.2	0
	10	-6	-13.4	7.8
	15	24	17.7	31.4

## Sheet: Figure 2I_D604HE
WT	Zn (uM)	rep1	rep2	rep3
	0.25	42	47	29
	1	135.7	99.7	132.7
	2	190	159	173
	5	195	199	190
	10	239.3	241.3	255.3
	15	246.7	278.7
D604H	Zn (uM)	rep1	rep2	rep3
	0.25	2.9	5.7	16.2
	1	-4.1	9.2	10.2
	2	-7.6	6.7	9.6
	5	9.6	6.7	7.6
	10	32.8	36.6	9.9
	15	36.9	11.1
D604E	Zn (uM)	rep1	rep2	rep3
	0.25	6.2	6.2	18.6
	1	106.9	119.2	105.8
	2	127.8	170.1	161.9
	5	189.7	241.2	254.6
	10	290	236.4	257
	15	277	305.8

## Sheet: Figure 2J_P607A
WT	Zn (uM)	rep1	rep2	rep3
	0.25	-0.53	3.47	9.87
	1	45.2	49.2	59.6
	2	55.2	63.2	78.4
	5	74.4	84.8	102.4
	10	97.6	99.2
	15	129.33	79.73	112.53
P607A	Zn (uM)	rep1	rep2	rep3
	0.25	4.27	-3.73	1.07
	1	11.6	30	13.2
	2	28	27.2	47.2
	5	39.2	36.8
	10	36	49.6	28.8
	15	32.53	57.33	46.13

## Sheet: Figure 5C
Cd/Protein molar ratio	WT	H149A/H151A
exp1	1.65	0.08
exp2	0.86957	0.13043
